# Supplementary material for: LAIV Mutations Selectively Alter Influenza Viral RNA Polymerase Function, Favoring Transcription over Genome Synthesis
Source: Viruses. 2025 Oct 23;17(11):1412. doi: 10.3390/v17111412 (PMC12656728; doi:10.3390/v17111412)
Supplement: Supplementary file 1 [file viruses-17-01412-s001.zip]

Archive with 1 entries (1 files):
- Justin Manuscript Supp figures Viruses 101325.pptx
